# Supplementary material for: Comparison of Multiple Bioactive Constituents in Different Parts of Eucommia ulmoides Based on UFLC-QTRAP-MS/MS Combined with PCA
Source: Molecules. 2018 Mar 13;23(3):643. doi: 10.3390/molecules23030643 (PMC6017739; doi:10.3390/molecules23030643)
Supplement: Supplementary file 1 [file molecules-23-00643-s001.zip]

Archive with 1 entries (1 files):
- molecules-269412-supplementary.pdf
